# Supplementary material for: Ongoing, rational calibration of reward-driven perceptual biases
Source: eLife. 2018 Oct 10;7:e36018. doi: 10.7554/eLife.36018 (PMC6203438; doi:10.7554/eLife.36018)
Supplement: Figure 2—source data 1. — The same data are also used in Figure 2—figure supplement 1, Figure 3, Figure 3—figure supplement 2, Figure 4 and Figure 4—figure supplement 1 [file elife-36018-fig2-data1.zip]

Archive with 1 entries (1 files):
- session_info.mat
