# Supplementary material for: Ongoing, rational calibration of reward-driven perceptual biases
Source: eLife. 2018 Oct 10;7:e36018. doi: 10.7554/eLife.36018 (PMC6203438; doi:10.7554/eLife.36018)
Supplement: Figure 3—source data 1. — Collapsing-bound model fitting parameters and goodness of fits for each session. [file elife-36018-fig3-data1.zip]

Archive with 1 entries (1 files):
- collapsing_bound_ddm_fits.mat
