# Supplementary material for: Ongoing, rational calibration of reward-driven perceptual biases
Source: eLife. 2018 Oct 10;7:e36018. doi: 10.7554/eLife.36018 (PMC6203438; doi:10.7554/eLife.36018)
Supplement: Table 1—source data 1. — The same data are also used in Figures 3, 4, 5, Figure 5—figure supplement 1, Figure 6, Figure 6—figure supplements 1, 2, 3, Figure 8 and Figure 8—figure supplement 1) [file elife-36018-table1-data1.zip]

Archive with 2 entries (2 files):
- HDDM_DIC.mat
- HDDM_fits.mat
