# Supplementary material for: Ongoing, rational calibration of reward-driven perceptual biases
Source: eLife. 2018 Oct 10;7:e36018. doi: 10.7554/eLife.36018 (PMC6203438; doi:10.7554/eLife.36018)
Supplement: Table 2—source data 1. [file elife-36018-table2-data1.zip]

Archive with 1 entries (1 files):
- HDDM_DIC.mat
