# Supplementary material for: Ongoing, rational calibration of reward-driven perceptual biases
Source: eLife. 2018 Oct 10;7:e36018. doi: 10.7554/eLife.36018 (PMC6203438; doi:10.7554/eLife.36018)
Supplement: Figure 4—source data 1. — The same data are used for Figure 5, Figure 5—figure supplement 1, Figure 6, Figure 6—figure supplement 1, Figure 7, Figure 7—figure supplement 1, Figure 8 and Figure 8—figure supplement 1 [file elife-36018-fig4-data1.zip]

Archive with 1 entries (1 files):
- Reward_function_heatmap.mat
